# Supplementary material for: The Role of Cell Wall Polysaccharides Disassembly and Enzyme Activity Changes in the Softening Process of Hami Melon (Cucumis melo L.)
Source: Foods. 2022 Mar 15;11(6):841. doi: 10.3390/foods11060841 (PMC8954864; doi:10.3390/foods11060841)
Supplement: Supplementary file 1 [file foods-11-00841-s001.zip]

Archive with 1 entries (1 files):
- foods-1632435-supplementary.pdf
